# Supplementary material for: Molecular analysis for ovarian cancer detection in patient-friendly samples
Source: Commun Med (Lond). 2024 May 16;4:88. doi: 10.1038/s43856-024-00517-8 (PMC11099128; doi:10.1038/s43856-024-00517-8)
Supplement: Supplementary file 2 — Supplementary Data 1 [file 43856_2024_517_MOESM2_ESM.xlsx]

## Sheet: Wever 2024 Methylation dataset 
manuscript_ID_anonymized	diagnosis_allstages	sampletype	excluded	GHSR.log	SST.log	ZIC1.log	CDO1.log	MAL.log	PRDM14.log	C2CD4D.log	GALR1.log	NRN1.log
OC_feas_26	Benign ovarian mass	ZAS	0	-2.8826	-2.06061	-1.9213	1.47685	0.396901	-5.41983	1.44227	-0.344278	-0.475692
OC_feas_26	Benign ovarian mass	Scrape	0	2.40214	-1.32697	0.896737	4.41376	-0.0086762	-2.24368	0.948071	1.17974	-2.52701
OC_feas_26	Benign ovarian mass	Supernatant	0	-2.49651	-13.2877	-3.38844	0.219654	-0.131107	-8.45477	2.03965	0.532351	0.650187
OC_feas_26	Benign ovarian mass	Sediment	0	-1.25166	-3.48117	-0.64529	1.19837	-0.00658786	-3.34668	1.04112	-0.855604	-0.852469
OC_feas_26	Benign ovarian mass	Full void	0	-3.02596	-3.09647	-1.46762	1.43268	-0.132444	-3.48148	1.12752	-0.458649	-0.586419
OC_feas_31	Benign ovarian mass	ZAS	0	-2.62154	-5.18646	-7.60129	-1.1362	-0.258103	-8.17875	0.537278	-5.80164	-1.03752
OC_feas_31	Benign ovarian mass	Scrape	0	-3.88809	-7.16285	-5.50147	-4.30697	-1.30297	-13.2877	-0.0473018	-13.2877	-1.23389
OC_feas_31	Benign ovarian mass	Sediment	0	-2.71191	-5.87336	-8.06193	-1.10493	-0.401274	-6.89917	0.809607	-3.25476	-1.26235
OC_feas_31	Benign ovarian mass	Supernatant	0	-1.97369	-4.54177	-2.49536	-0.224229	-0.843047	-9.8487	1.14155	-1.01095	-0.867037
OC_feas_31	Benign ovarian mass	Full void	0	-3.52419	-5.49812	-3.96744	-0.972608	-0.642496	-7.26354	1.19286	-2.01808	-0.375152
OC_feas_32	Benign ovarian mass	ZAS	0	-9.5924	-13.2877	-13.2877	-1.94585	-1.60608	-13.2877	-0.0501949	-13.2877	-2.30107
OC_feas_32	Benign ovarian mass	Scrape	0	-4.12308	-9.5675	-13.2877	-3.61008	-1.31225	-13.2877	-0.00362795	-13.2877	-2.523
OC_feas_32	Benign ovarian mass	Supernatant	0	-13.2877	-2.49559	-6.33029	-13.2877	-7.75547	-13.2877	-0.289344	-13.2877	-13.2877
OC_feas_32	Benign ovarian mass	Sediment	0	-4.38241	-4.91392	-3.44294	-0.811653	-1.33573	-4.60218	0.7458	-1.7891	-1.29659
OC_feas_32	Benign ovarian mass	Full void	1	ND	ND	ND	ND	ND	ND	ND	ND	ND
OC_feas_33	Benign ovarian mass	Sediment	0	-4.06304	-6.48345	-9.09209	-1.31668	-2.22229	-7.65748	0.183048	-4.78131	-4.25106
OC_feas_33	Benign ovarian mass	Supernatant	0	-3.57551	-13.2877	-13.2877	0.377617	-1.58591	-13.2877	-1.09965	-1.86167	-2.93053
OC_feas_33	Benign ovarian mass	ZAS	0	-13.2877	-13.2877	-13.2877	-2.1652	-1.86497	-13.2877	-0.266352	-13.2877	-1.17472
OC_feas_33	Benign ovarian mass	Scrape	0	-2.4708	-5.46095	-3.71568	-1.54335	-0.44819	-6.15299	-0.948038	-2.49149	-2.02915
OC_feas_33	Benign ovarian mass	Full void	0	-4.70576	-5.70414	-7.90831	-1.61973	-1.78264	-6.54002	-0.345897	-6.80615	-2.6358
OC_feas_34	Benign ovarian mass	ZAS	0	-1.64292	-2.70233	-2.86703	-0.881238	-2.17261	-10.9059	-0.31648	-1.34034	-1.32388
OC_feas_34	Benign ovarian mass	Full void	0	-4.59581	-3.76482	-11.5952	-2.54889	-2.47285	-13.2877	-1.40182	-3.23666	-4.69527
OC_feas_34	Benign ovarian mass	Scrape	0	-5.60693	-5.07679	-13.2877	-4.87625	-4.19933	-8.79154	-2.12462	-4.271	-3.60171
OC_feas_34	Benign ovarian mass	Supernatant	0	-3.80379	-4.36206	-4.78821	-7.39306	-2.76725	-13.2877	-1.18644	-3.26175	-2.89243
OC_feas_34	Benign ovarian mass	Sediment	0	-4.16093	-6.38842	-6.00718	-2.71612	-2.71411	-5.94541	-0.55927	-4.20358	-2.78765
OC_feas_36	Benign ovarian mass	ZAS	0	-3.77913	-13.2877	-13.2877	-1.1155	-0.511744	-13.2877	1.40808	-3.73126	-0.725805
OC_feas_36	Benign ovarian mass	Scrape	0	-3.60115	-9.53897	-7.59283	-1.53788	-1.11394	-6.69004	1.07648	-3.05939	-1.83573
OC_feas_36	Benign ovarian mass	Supernatant	0	-3.9587	-8.73275	-10.4494	0.217053	1.20095	-13.2877	3.15451	-1.2966	0.149224
OC_feas_36	Benign ovarian mass	Full void	0	-3.99904	-7.45217	-3.56816	-0.490924	-0.126021	-5.41291	2.42056	-1.14906	-0.0531339
OC_feas_36	Benign ovarian mass	Sediment	0	-3.60196	-4.05828	-4.14624	-0.501192	-0.793256	-4.26331	1.9831	-3.08507	-1.35294
OC_feas_37	Benign ovarian mass	ZAS	0	-3.12885	-13.2877	-13.2877	-1.2899	-0.611302	-10.9792	0.2883	-4.28163	-1.28353
OC_feas_37	Benign ovarian mass	Scrape	0	-4.97613	-6.39169	-6.44574	0.0587572	-0.616884	-4.77266	-0.376745	-3.11299	-2.62844
OC_feas_37	Benign ovarian mass	Supernatant	0	-13.2877	-13.2877	-13.2877	-3.36379	2.05037	-13.2877	1.3833	-1.61189	-0.978866
OC_feas_37	Benign ovarian mass	Full void	0	-4.29337	-3.71352	-6.83193	0.0590357	0.583125	-7.47704	1.27291	-1.35497	-0.112902
OC_feas_37	Benign ovarian mass	Sediment	0	-4.12014	-2.92312	-4.40199	0.896917	0.21226	-5.76191	1.60875	-0.332914	1.70114
OC_feas_38	Benign ovarian mass	ZAS	0	-6.22537	-13.2877	-13.2877	-2.79114	-1.83163	-13.2877	-0.514505	-13.2877	-2.85033
OC_feas_38	Benign ovarian mass	Scrape	0	-2.68701	-10.2164	-3.25034	0.0767876	-1.28261	-5.59968	0.457478	-2.1516	-0.95526
OC_feas_38	Benign ovarian mass	Supernatant	0	-13.2877	-7.8231	-13.2877	-13.2877	-0.672574	-13.2877	1.63924	-13.2877	0.311846
OC_feas_38	Benign ovarian mass	Sediment	0	-4.39116	-8.80701	-5.33347	-1.7452	-2.5494	-8.70238	0.537032	-3.80148	-1.71451
OC_feas_38	Benign ovarian mass	Full void	1	ND	ND	ND	ND	ND	ND	ND	ND	ND
OC_feas_39	Benign ovarian mass	Supernatant	0	-4.25131	-3.44253	-2.46841	-1.29153	-1.77587	-8.6293	-2.11114	-2.4249	-2.04041
OC_feas_39	Benign ovarian mass	Full void	0	-3.69225	-4.25398	-3.5726	-0.29464	-1.45652	-5.37095	-1.67639	-3.63731	-3.2053
OC_feas_39	Benign ovarian mass	Sediment	0	-3.01809	-3.24617	-3.01066	-0.799313	-1.22071	-5.21968	0.738683	-1.33427	-1.49222
OC_feas_39	Benign ovarian mass	ZAS	0	-0.0784818	-2.15085	-0.650067	-1.70079	-2.71532	-4.06634	-0.235159	1.14401	-1.33907
OC_feas_39	Benign ovarian mass	ZAS	0	-5.1823	-6.25814	-5.59895	-1.28637	-1.39548	-6.6854	-1.59286	-1.43068	-0.277289
OC_feas_40	Benign ovarian mass	Scrape	0	-1.25247	-4.58747	-1.62261	-1.03046	-0.231098	-5.36306	-1.2743	-0.143241	0.00679276
OC_feas_40	Benign ovarian mass	Supernatant	0	-4.63354	-5.48991	-0.428427	0.932929	1.33868	-6.61041	1.49343	1.28084	0.188186
OC_feas_40	Benign ovarian mass	Sediment	0	-1.35223	-4.92448	-2.43742	0.605016	-0.66957	-4.84234	1.50134	-0.95235	0.546129
OC_feas_40	Benign ovarian mass	Full void	0	-2.60682	-3.39544	-1.84338	0.311266	-0.739223	-4.48898	0.827131	-3.16401	-0.463043
OC_feas_41	Benign ovarian mass	Supernatant	0	-13.2877	-13.2877	-13.2877	-13.2877	-1.17374	-13.2877	-1.293	-13.2877	-13.2877
OC_feas_41	Benign ovarian mass	ZAS	0	-0.817586	-2.43788	-0.614308	-0.774228	-0.813444	-6.7316	-1.30262	0.18568	-1.46003
OC_feas_41	Benign ovarian mass	Scrape	0	-1.17405	-3.75324	-1.36493	0.0245503	0.0836038	-5.83323	-0.464551	0.166066	-1.96436
OC_feas_41	Benign ovarian mass	Sediment	0	ND	ND	ND	-13.2877	-13.2877	-13.2877	1.37598	-13.2877	-13.2877
OC_feas_41	Benign ovarian mass	Full void	1	ND	ND	ND	ND	ND	ND	ND	ND	ND
OC_feas_42	Benign ovarian mass	Sediment	0	-13.2877	-13.2877	-13.2877	-11.8245	-4.02842	-12.1397	-0.54469	-6.42463	-5.49367
OC_feas_42	Benign ovarian mass	Full void	0	-9.74906	-5.13989	-8.13168	-6.99099	-2.16681	-7.24942	-1.11376	-13.2877	-13.2877
OC_feas_42	Benign ovarian mass	Supernatant	0	-4.15918	-9.76151	-9.92506	-13.2877	-4.40005	-13.2877	-0.360754	-1.79878	-13.2877
OC_feas_42	Benign ovarian mass	ZAS	0	-6.59977	-13.2877	-4.75914	-10.2586	-2.19528	-8.21438	-0.672032	-6.84984	-5.51648
OC_feas_42	Benign ovarian mass	Scrape	0	-2.54126	-3.63485	-1.98807	-2.09413	-2.21393	-3.39521	-1.83424	-1.11957	-2.38388
OC_feas_43	Benign ovarian mass	ZAS	0	-1.40932	-4.39776	-6.63933	-0.0911071	-1.33699	-13.2877	-0.150295	-2.07881	-2.28416
OC_feas_43	Benign ovarian mass	Scrape	0	-0.129607	-3.76745	-4.54063	1.68273	-0.0700083	-13.2877	-0.947094	-3.58182	-1.68206
OC_feas_43	Benign ovarian mass	Sediment	0	-1.02106	-3.52356	-3.44902	0.123574	-1.2712	-5.76379	-0.098688	-2.65797	-2.41346
OC_feas_43	Benign ovarian mass	Full void	0	-1.54094	-4.09842	-3.70399	0.43704	-0.706796	-6.21844	0.578948	-1.72705	-2.63368
OC_feas_43	Benign ovarian mass	Supernatant	0	-0.133272	-3.75678	-0.332269	2.06398	1.38691	-3.78817	0.364484	-0.800667	-3.59572
OC_feas_44	Benign ovarian mass	ZAS	0	-3.21313	-13.2877	-13.2877	-2.40361	-1.03867	-8.79634	1.11719	-13.2877	-0.432911
OC_feas_44	Benign ovarian mass	Scrape	0	-2.42987	-3.44279	-2.1996	-3.04234	-5.76469	-9.25723	-5.30359	-1.44248	-1.55454
OC_feas_44	Benign ovarian mass	Full void	0	-6.9419	-2.86318	-13.2877	-2.02733	-0.247976	-13.2877	1.06201	-13.2877	-0.600579
OC_feas_44	Benign ovarian mass	Sediment	0	-4.01446	-4.11713	-8.20704	-0.825823	-0.909956	-13.2877	1.36472	-13.2877	-1.05246
OC_feas_44	Benign ovarian mass	Supernatant	0	-13.2877	-13.2877	-13.2877	-13.2877	1.07498	-13.2877	2.32871	-1.03698	-3.30651
OC_feas_45	Benign ovarian mass	ZAS	0	-2.97246	-10.9107	-13.2877	-3.08369	-1.83656	-6.09166	-0.00827951	-2.15549	-0.455508
OC_feas_45	Benign ovarian mass	Scrape	0	-1.88694	-3.23127	-6.60844	-0.185808	-1.76897	-7.18174	1.23733	-1.09803	0.133442
OC_feas_45	Benign ovarian mass	Supernatant	0	-3.68359	-4.56009	-5.98497	0.398147	-0.432937	-8.29155	1.30974	-13.2877	-0.574915
OC_feas_45	Benign ovarian mass	Full void	0	-4.14087	-4.7597	-5.8539	-0.180243	-0.851563	-4.8779	0.689609	-3.57841	-0.968931
OC_feas_45	Benign ovarian mass	Sediment	0	-3.97706	-4.92013	-3.79874	-0.497282	-1.25816	-4.21454	1.42314	-4.63316	-0.26847
OC_feas_46	Benign ovarian mass	Scrape	0	-3.81725	-4.70477	-4.48561	-3.19804	-0.860705	-6.95955	0.0163209	-1.52648	-1.2955
OC_feas_46	Benign ovarian mass	Supernatant	0	-7.02171	-4.8977	-9.35121	-0.749502	-0.882863	-9.25798	-2.5316	-2.59123	-4.2068
OC_feas_46	Benign ovarian mass	Sediment	0	-3.97378	-4.4773	-3.73056	-0.809739	-0.909353	-7.30986	-0.332555	-2.87776	-2.28082
OC_feas_46	Benign ovarian mass	Full void	0	-3.56019	-3.92721	-10.2997	0.0241574	-0.955752	-5.97493	-1.30096	-2.86966	-2.56378
OC_feas_46	Benign ovarian mass	ZAS	1	ND	ND	ND	ND	ND	ND	ND	ND	ND
OC_feas_47	Benign ovarian mass	ZAS	0	-5.5878	-5.73641	-9.29374	-2.83428	-3.83403	-6.5473	-3.51591	-4.29816	-3.66514
OC_feas_47	Benign ovarian mass	Supernatant	0	-2.55031	-3.92701	-2.49278	-2.4341	-1.40768	-13.2877	-1.55483	-1.95893	-5.38925
OC_feas_47	Benign ovarian mass	Sediment	0	-5.21342	-6.71668	-6.12005	-3.62293	-2.34292	-12.3755	-1.29492	-6.13966	-3.4361
OC_feas_47	Benign ovarian mass	Full void	0	-6.98235	-13.2877	-13.2877	-3.64855	-1.78948	-13.2877	-0.920875	-3.05706	-2.93295
OC_feas_48	Benign ovarian mass	ZAS	0	-8.19142	0.00633123	-2.85139	-5.05477	-1.68825	-7.04083	0.501655	-13.2877	-1.67224
OC_feas_48	Benign ovarian mass	Scrape	0	-1.30198	0.807078	-0.35397	-1.9164	-0.758831	-3.70184	-0.0777895	1.34806	0.0279584
OC_feas_48	Benign ovarian mass	Supernatant	0	-13.2877	0.455132	-3.18478	-13.2877	-0.181176	-13.2877	-0.44869	-13.2877	-7.29717
OC_feas_48	Benign ovarian mass	Sediment	0	-6.3567	-2.16943	-4.94535	-3.74557	-0.211798	-8.05827	0.775275	-13.2877	-1.08291
OC_feas_48	Benign ovarian mass	Full void	0	-3.22425	-0.596662	-4.62079	-0.972951	-1.02553	-13.2877	0.801497	-2.8864	-2.06554
OC_feas_49	Benign ovarian mass	ZAS	0	-0.342302	-1.97966	-0.681407	-0.333835	-0.299404	-3.98162	0.815355	0.0271231	-0.447742
OC_feas_49	Benign ovarian mass	Scrape	0	-1.50699	-2.31586	-0.798974	-0.341856	-0.357626	-3.72826	1.01221	0.61131	0.967695
OC_feas_49	Benign ovarian mass	Supernatant	0	-7.00421	-4.35595	-0.363643	-2.2581	0.318965	-3.34408	0.899204	-0.176772	-0.415218
OC_feas_49	Benign ovarian mass	Sediment	0	-1.08757	-2.2584	-1.35764	1.51024	0.353276	-2.30274	1.38029	-0.737001	1.06575
OC_feas_49	Benign ovarian mass	Full void	0	-0.71414	-2.2572	-0.828862	1.63836	0.864955	-3.59677	1.32615	-0.800221	0.817648
OC_feas_50	Benign ovarian mass	ZAS	0	-4.18937	-13.2877	-8.42694	-9.99228	-1.13991	-10.9415	0.430457	-4.71392	-2.16143
OC_feas_50	Benign ovarian mass	Scrape	0	-4.65645	-5.44995	-4.50972	-4.10834	-2.51054	-13.2877	-1.16717	-4.84205	-3.46946
OC_feas_50	Benign ovarian mass	Supernatant	0	-7.31325	-4.63528	-9.99487	-0.924723	-0.89822	-10.7811	0.773785	-2.53616	-1.85107
OC_feas_50	Benign ovarian mass	Sediment	0	-3.33116	-6.82267	-9.2067	-0.50044	-1.36842	-7.70034	-0.0204815	-5.02938	-1.98408
OC_feas_50	Benign ovarian mass	Full void	0	-4.75884	-10.3079	-9.56889	0.344003	-0.828351	-7.51754	0.29516	-1.72282	-2.42947
OC_feas_51	Benign ovarian mass	ZAS	0	-2.9837	-13.2877	-13.2877	-13.2877	-2.07393	-13.2877	-0.852423	-13.2877	-6.22866
OC_feas_51	Benign ovarian mass	Scrape	0	-0.560532	-1.40411	-1.25113	-2.25029	-1.43272	-3.63677	-1.12903	1.08349	-0.0395988
OC_feas_51	Benign ovarian mass	Supernatant	0	-13.2877	-13.2877	-13.2877	-2.60613	-0.504558	-13.2877	1.66566	-1.68989	-13.2877
OC_feas_51	Benign ovarian mass	Sediment	0	-7.03457	-3.01228	-6.87487	1.59587	0.027043	-5.92283	0.354039	-0.597009	-1.848
OC_feas_51	Benign ovarian mass	Full void	0	1.05249	-13.2877	-13.2877	-13.2877	1.10889	-13.2877	0.344489	-13.2877	0.967371
OC_feas_52	Benign ovarian mass	ZAS	0	-1.58019	-2.67851	-0.715215	-0.679357	-0.613953	-13.2877	0.372998	-1.07158	-0.165323
OC_feas_52	Benign ovarian mass	Scrape	0	-1.79475	-3.58693	-2.75538	-1.02941	-1.34891	-4.91761	-0.122699	-0.857879	-1.87324
OC_feas_52	Benign ovarian mass	Supernatant	0	-2.0724	-2.95227	-6.63889	-0.295098	1.24463	-13.2877	-0.242581	-3.23581	-0.281681
OC_feas_52	Benign ovarian mass	Sediment	0	-13.2877	-13.2877	-13.2877	-13.2877	-13.2877	-13.2877	0.421298	-13.2877	-1.16621
OC_feas_52	Benign ovarian mass	Full void	0	-3.40317	-6.29425	-2.97614	-1.52741	0.593542	-13.2877	-0.1835	-1.81792	-1.09733
OC_feas_53	Benign ovarian mass	ZAS	0	-9.70052	-6.38866	-5.63403	-1.30708	-2.2799	-4.31016	-1.46624	-2.25326	-1.32206
OC_feas_53	Benign ovarian mass	Supernatant	0	-7.97542	-2.89035	-7.5332	1.21416	0.443242	-13.2877	-0.0787278	-4.36471	-0.557
OC_feas_53	Benign ovarian mass	Sediment	0	-3.83837	-6.55019	-4.16875	0.368762	-0.156997	-3.64835	1.11808	-3.28453	0.215758
OC_feas_53	Benign ovarian mass	Full void	0	-13.2877	-4.76188	-7.09405	0.699184	1.0294	-13.2877	1.63205	-13.2877	-1.9062
OC_feas_54	Benign ovarian mass	ZAS	0	0.2359	-1.46865	1.15053	0.17478	0.0244035	-2.50898	0.477887	1.67266	0.62742
OC_feas_54	Benign ovarian mass	Scrape	0	-1.69599	-3.23687	-2.88705	-1.05444	-1.46835	-5.16601	-0.106153	-0.75692	-1.16934
OC_feas_54	Benign ovarian mass	Supernatant	0	-2.33293	-3.18283	-0.971864	-1.69898	-1.42329	-4.34142	-2.15718	-1.11129	-2.53943
OC_feas_54	Benign ovarian mass	Sediment	0	-4.1545	-5.73022	-4.75855	-3.65079	-3.30432	-7.42619	-0.533749	-3.83056	-3.46005
OC_feas_54	Benign ovarian mass	Full void	0	-2.71945	-4.60712	-2.26621	-2.2604	-1.96587	-5.58708	-1.33965	-2.6764	-2.65254
OC_feas_55	Benign ovarian mass	ZAS	0	-3.03366	-5.55326	-13.2877	-2.3307	-0.997692	-6.01713	0.345916	-1.7652	-0.587525
OC_feas_55	Benign ovarian mass	Scrape	0	-5.40925	-6.20211	-11.9211	-1.56977	-1.5241	-6.99446	1.10861	-13.2877	-0.822123
OC_feas_55	Benign ovarian mass	Supernatant	0	-1.53086	-2.23107	-1.97536	-4.96905	-0.527691	-13.2877	-0.413866	-0.857645	-2.88957
OC_feas_55	Benign ovarian mass	Sediment	0	-8.39814	-13.2877	-13.2877	-3.70773	-1.15896	-10.1306	0.542662	-3.79081	-1.77482
OC_feas_55	Benign ovarian mass	Full void	0	-3.23477	-7.68967	-13.2877	-1.60888	-1.31144	-7.61772	0.154827	-4.79888	-1.93312
OC_feas_56	Control	Full void	0	-4.2013	-4.56318	-5.30085	-1.5418	-10.6354	-7.89582	-3.85635	-5.27515	-3.47591
OC_feas_24	Control	Full void	0	-4.63312	-2.29878	-5.71304	-3.19578	-3.55397	-6.11867	-1.3086	-3.2425	-2.7537
OC_feas_57	Control	Full void	0	-3.83594	-5.02808	-3.99046	-1.62096	-1.14653	-4.08818	-1.76424	-3.4001	-7.99963
OC_feas_58	Control	Full void	0	-7.34899	-2.37152	-2.55846	-1.4603	-4.75142	-13.2877	-1.83388	-1.43989	-6.00676
OC_feas_59	Control	Full void	0	-4.80524	-5.54271	-4.25263	-0.0610657	-1.94877	-6.26211	-1.21486	-1.63512	-2.15812
OC_feas_60	Control	Full void	0	-4.49871	-5.10462	-4.67675	-2.26024	-3.01176	-5.10402	-0.52663	-3.25742	-2.3201
OC_feas_61	Control	Full void	0	-4.12587	-4.62083	-5.46784	-0.744061	-3.26428	-10.3599	-0.972552	-4.45958	-2.53081
OC_feas_62	Control	Full void	0	-5.08446	-3.26728	-4.09346	-2.25822	-2.40931	-6.11425	-1.41347	-3.8988	-4.65659
OC_feas_63	Control	Full void	0	-4.07561	-5.87092	-4.014	-1.44277	-2.51138	-5.5655	-0.0510493	-2.63216	-1.85544
OC_feas_64	Control	Full void	0	-5.39079	-6.7498	-3.65365	-2.59049	-2.41735	-10.2293	-0.776316	-3.40357	-2.95878
OC_feas_65	Control	Full void	0	-5.52793	-9.98971	-3.33837	-1.08761	-2.47081	-5.73055	-0.0164364	-3.04777	-2.12075
OC_feas_66	Control	Full void	0	-3.70979	-4.25157	-4.1157	-0.806201	-1.5839	-5.9002	0.0570179	-1.78977	-1.34632
OC_feas_67	Control	Full void	0	-2.68325	-3.50967	-2.9777	-0.883702	-1.89399	-5.3717	-0.907225	-4.73162	-1.56074
OC_feas_68	Control	Full void	0	-3.28792	-6.18774	-6.86877	-1.34246	-1.3969	-6.46612	0.822916	-13.2877	-4.26734
OC_feas_69	Control	Full void	0	-4.03413	-5.00485	-2.45564	-0.631454	0.0378528	-4.34179	0.485014	-1.5293	-1.23591
OC_feas_70	Control	Full void	0	-13.2877	-13.2877	-13.2877	ND	ND	ND	ND	ND	ND
OC_feas_71	Control	Full void	0	-2.43684	-5.06939	-5.29947	-1.21296	-0.598132	-4.49412	0.594216	-3.72799	-1.87603
OC_feas_72	Control	Full void	0	-2.65775	-3.79601	-2.75778	0.72253	-1.1531	-4.2282	-0.624741	-2.04663	-1.10283
OC_feas_73	Control	Full void	0	-2.64066	-6.56083	-5.51675	-0.228314	-0.6287	-4.30298	0.978066	-1.697	-2.12784
OC_feas_74	Control	Full void	0	-2.72016	-4.70436	-2.02729	0.744688	0.0128003	-6.34391	0.825963	-0.374519	-0.118339
OC_feas_56	Control	Sediment	0	-4.94647	-4.5174	-4.97979	-2.40396	-4.71253	-7.42129	-4.10981	-2.58593	-2.89811
OC_feas_61	Control	Sediment	0	-3.17136	-5.52858	-7.92214	-1.62588	-2.07112	-6.03903	-1.68849	-5.84012	-3.17487
OC_feas_57	Control	Sediment	0	-6.19901	-5.7971	-5.67128	-1.04012	-0.886391	-6.26406	-0.151642	-1.63572	-4.46181
OC_feas_63	Control	Sediment	0	-5.90226	-6.7438	-4.69609	-1.40437	-3.16568	-7.12189	-0.348073	-3.26724	-2.14537
OC_feas_58	Control	Sediment	0	-5.49623	-3.70843	-3.03896	-1.69215	-3.82615	-7.06801	-1.40614	-2.48625	-0.801098
OC_feas_62	Control	Sediment	0	-5.28533	-5.1992	-7.35812	-2.32756	-2.02715	-6.13812	-0.192882	-5.5071	-3.82888
OC_feas_60	Control	Sediment	0	-4.39061	-6.62123	-8.36983	-1.30097	-1.75263	-6.47247	-0.0124867	-3.88066	-2.72328
OC_feas_65	Control	Sediment	0	-4.95473	-5.69524	-4.48161	-1.43418	-1.65909	-7.44569	0.206865	-3.38238	-2.4375
OC_feas_59	Control	Sediment	0	-3.13182	-5.79421	-2.70123	-0.983462	-1.70647	-7.60153	-0.374164	-3.19883	-0.949691
OC_feas_64	Control	Sediment	0	-3.09088	-6.668	-6.77107	-1.97214	-1.37267	-7.00181	-0.913728	-3.26482	-2.42958
OC_feas_24	Control	Sediment	0	-4.21377	-2.66836	-2.69991	-0.0908134	-1.11298	-4.75359	0.61793	-1.92517	-0.400477
OC_feas_68	Control	Sediment	0	-5.08015	-9.23478	-13.2877	-2.32367	-0.945065	-7.23281	0.21362	-3.8952	-3.75737
OC_feas_67	Control	Sediment	0	-4.15352	-3.42749	-2.19269	0.233329	-0.826681	-4.2987	0.385221	-0.296295	-0.3522
OC_feas_69	Control	Sediment	0	-3.35508	-4.53177	-2.33564	-0.368352	-0.0417291	-5.81346	0.542599	-2.42443	-0.531167
OC_feas_74	Control	Sediment	0	-2.05778	-3.87919	-1.50919	0.984484	-0.019835	-4.02906	0.396205	-2.32255	0.0331306
OC_feas_70	Control	Sediment	0	-2.49109	-5.7003	-13.2877	0.87888	-1.67081	-13.2877	1.08574	-1.27525	-0.306052
OC_feas_71	Control	Sediment	0	-2.9341	-5.72114	-5.90589	-0.429855	-0.560795	-4.36378	0.969413	-2.759	-2.65413
OC_feas_73	Control	Sediment	0	-3.09813	-4.37609	-3.9436	-0.800816	-0.187698	-5.85774	1.55698	-1.3848	-3.09003
OC_feas_66	Control	Sediment	0	-2.47917	-4.22366	-2.09854	0.271343	-0.189313	-6.21837	1.75627	-2.20406	-0.641304
OC_feas_72	Control	Sediment	0	-2.76867	-5.31398	-3.79714	0.7005	-0.596868	-3.46637	0.244335	-2.01817	-0.431484
OC_feas_58	Control	Supernatant	0	-2.77736	-2.09977	-4.06906	-3.28706	-13.2877	-13.2877	-1.58792	-2.22724	-2.00979
OC_feas_57	Control	Supernatant	0	-3.20662	-5.19746	-6.63454	-1.64692	-0.829289	-5.44407	-3.00441	-1.83002	-7.11878
OC_feas_24	Control	Supernatant	0	-3.98972	-2.19702	-11.3639	-2.58158	-7.66367	-13.2877	-2.76342	-5.28491	-4.0413
OC_feas_56	Control	Supernatant	0	-4.32902	-4.72381	-3.26565	-1.96966	-2.95793	-7.18016	-2.42139	-1.78373	-3.439
OC_feas_60	Control	Supernatant	0	-4.41872	-3.28248	-5.66712	-2.36523	-3.75198	-10.6824	-1.65219	-6.2054	-3.28898
OC_feas_61	Control	Supernatant	0	-5.6298	-4.75832	-10.7927	-1.81113	-2.43191	-7.71538	-1.03997	-3.9014	-4.28105
OC_feas_62	Control	Supernatant	0	-6.63336	-4.16753	-4.01724	-3.21813	-4.1467	-7.50654	-1.31329	-5.30859	-2.84942
OC_feas_59	Control	Supernatant	0	-1.54833	-4.68433	-9.81062	-1.56852	-3.50115	-5.51376	-0.90614	-13.2877	-1.47846
OC_feas_66	Control	Supernatant	0	-6.21945	-5.40146	-5.75208	-1.49488	-2.55516	-5.69103	-0.309889	-3.02287	-1.66919
OC_feas_67	Control	Supernatant	0	-6.23127	-2.77931	-4.41874	-2.08045	-2.77904	-9.13213	-1.33318	-13.2877	-1.7035
OC_feas_64	Control	Supernatant	0	-3.59208	-6.64599	-9.21257	-2.24877	-1.51859	-6.6386	-0.291981	-2.35185	-2.28042
OC_feas_63	Control	Supernatant	0	-4.05534	-5.76526	-3.45204	0.431021	-1.87924	-6.86226	0.121858	-1.42446	-0.838504
OC_feas_72	Control	Supernatant	0	-4.38938	-3.7792	-6.51978	0.756395	-1.39092	-6.99345	-0.0994146	-3.59514	-1.46902
OC_feas_69	Control	Supernatant	0	-4.56579	-4.60138	-2.78433	0.382103	1.0661	-4.22294	-0.015582	-2.31468	-1.69094
OC_feas_74	Control	Supernatant	0	-8.2902	-6.98045	-6.68605	0.23473	0.22788	-5.6107	-0.528499	-3.91281	-1.94629
OC_feas_68	Control	Supernatant	0	-7.86936	-3.85866	-8.19631	-1.11536	-0.0297369	-7.0738	1.63761	-4.16191	-2.59073
OC_feas_73	Control	Supernatant	0	-1.18042	-5.77724	-1.99957	1.20556	0.507117	-4.86169	1.73734	-1.13364	-1.65417
OC_feas_71	Control	Supernatant	0	-1.43436	-4.85803	-2.66576	-0.0079305	0.37774	-4.30635	2.36151	-0.406749	0.928913
OC_feas_65	Control	Supernatant	0	-4.3185	-4.84629	-4.22409	-0.86111	-2.20986	-5.23666	-0.644897	-2.42521	-1.68725
OC_feas_70	Control	Supernatant	1	ND	ND	ND	ND	ND	ND	ND	ND	ND
OC_feas_25	Control	Supernatant	1	ND	ND	ND	ND	ND	ND	ND	ND	ND
OC_feas_125	Control	Scrape	0	-1.06753	-2.8575	-1.81674	-1.51217	-1.65809	-8.5161	0.286083	-1.41761	-0.615154
OC_feas_126	Control	Scrape	0	-1.38487	-2.10841	-1.29907	1.52894	1.16715	-4.27961	1.74908	-13.2877	1.48808
OC_feas_127	Control	Scrape	0	-0.597312	-4.7179	-7.05409	-0.861857	-2.20064	-6.95093	-0.639666	-5.5792	-2.82686
OC_feas_128	Control	Scrape	0	-2.52242	-3.20458	-4.50649	-0.807683	0.22039	-7.21008	0.15583	-0.607053	1.10604
OC_feas_129	Control	Scrape	0	-3.20612	-3.85071	-6.76459	-2.3004	-2.43387	-13.2877	-3.19182	-3.63393	-3.15531
OC_feas_130	Control	Scrape	0	0.259203	-0.338212	0.811123	-0.1622	-1.41291	-3.77424	0.150164	-0.131744	-0.889276
OC_feas_131	Control	Scrape	0	-1.37213	-2.66263	-0.358961	-1.20801	-1.34991	-3.13457	0.400311	-0.360872	1.00843
OC_feas_132	Control	Scrape	0	-0.987505	-3.63661	-1.70602	-2.75138	-1.12092	-9.96592	-0.617531	-1.62951	-1.05986
OC_feas_133	Control	Scrape	0	-4.95685	-4.58325	-9.88675	-2.12609	-1.30303	-13.2877	-0.108088	-4.54553	-1.89154
OC_feas_134	Control	Scrape	0	-6.14073	-5.02654	-4.07846	-3.18625	-2.8646	-6.1232	-0.499956	-3.68631	-2.20975
OC_feas_135	Control	Scrape	0	-2.29821	-3.98414	-2.29381	-2.09928	-2.436	-5.71361	-1.35316	-1.40744	-2.58384
OC_feas_136	Control	Scrape	0	-2.64419	-7.32769	-13.2877	-1.43776	-0.860067	-13.2877	1.1964	-0.866358	-0.674321
OC_feas_137	Control	Scrape	0	0.254966	-0.584748	0.966489	-0.847446	0.0844849	-2.67827	-0.0162991	0.585338	0.616395
OC_feas_138	Control	Scrape	0	-2.01253	-3.5351	-1.76306	-2.66571	-1.90493	-8.12512	-1.44087	-1.39097	-3.68657
OC_feas_139	Control	Scrape	0	-1.40294	-6.72159	-2.87629	-1.07793	0.34846	-13.2877	-1.08738	-1.76815	-0.0545928
OC_feas_140	Control	Scrape	0	-0.628738	-1.74959	-0.620641	-2.05364	-1.79151	-4.1972	-2.50891	0.233771	-1.87045
OC_feas_141	Control	Scrape	0	0.432883	-5.22818	-2.6267	-2.9159	-3.62639	-13.2877	-2.85355	-2.4943	-2.01291
OC_feas_142	Control	Scrape	0	-4.49202	-5.47984	-10.0987	-3.84933	-1.12152	-10.8934	-0.851422	-2.04371	-2.33455
OC_feas_143	Control	Scrape	0	-3.58884	-5.59127	-2.15822	-1.69095	-2.96306	-10.09	-1.73952	-2.14901	-1.91844
OC_feas_144	Control	Scrape	0	1.34711	-2.56937	-0.797807	-2.0132	-2.82216	-9.40955	-2.53172	-1.29239	-3.84615
OC_feas_145	Control	Scrape	0	-2.12152	-2.72162	-2.44778	-1.1387	-2.22809	-13.2877	-1.2118	-1.30581	-4.95095
OC_feas_146	Control	Scrape	0	-3.81526	-13.2877	-13.2877	-3.46277	-0.00697883	-13.2877	0.75719	-1.62822	-0.520276
OC_feas_147	Control	Scrape	0	-2.75771	-3.59246	-4.83391	-2.29505	-1.03926	-10.2944	-1.02079	-6.65577	-3.43094
OC_feas_148	Control	Scrape	0	-2.09928	-4.77456	-4.88524	-1.57709	-0.538811	-10.6342	-0.896033	-1.64181	-0.269159
OC_feas_149	Control	Scrape	0	-0.786364	-3.03681	-1.36987	-1.73887	-2.22713	-4.26748	-1.82924	0.0884804	-1.48919
OC_feas_150	Control	Scrape	0	-7.33548	-13.2877	-13.2877	-2.70325	-2.16275	-10.2234	-0.220527	-2.78887	-1.77862
OC_feas_151	Control	Scrape	0	-3.64541	-8.95896	-13.2877	-3.50656	-3.60079	-13.2877	-2.55143	-3.31813	-2.71584
OC_feas_152	Control	Scrape	0	-1.88858	-3.60981	-1.79783	-3.03487	-2.74531	-6.51444	-2.47045	-1.93044	-1.22466
OC_feas_153	Control	Scrape	0	-2.12893	-2.80566	-4.59184	-1.78127	-0.704582	-6.52781	-0.491193	-0.950559	-0.995693
OC_feas_154	Control	Scrape	0	-4.2825	-4.27146	-3.77045	-6.7693	-1.57237	-9.0297	0.699033	-6.46448	-2.45423
OC_feas_155	Control	Scrape	0	2.4325	0.944888	2.62598	1.89272	1.31206	0.0361459	-1.47226	3.54035	1.13278
OC_feas_156	Control	Scrape	0	-1.78542	-2.77513	-2.59315	-1.10827	-0.233782	-6.87039	-0.0872794	-0.342659	-2.61193
OC_feas_157	Control	Scrape	0	-2.50914	-4.99332	-5.72649	-0.463058	-0.576029	-5.45984	1.1799	-2.58817	-2.35243
OC_feas_158	Control	Scrape	0	-1.99881	-7.50443	-2.83	-0.929744	-0.550818	-13.2877	-0.917475	-0.375827	-1.56761
OC_feas_159	Control	Scrape	0	-1.0722	-0.538982	-0.91876	-0.593788	0.733508	-2.78515	-0.457218	0.170201	-0.498518
OC_feas_160	Control	Scrape	0	1.71432	-0.362251	1.66737	0.5841	0.338312	-1.55333	0.511801	2.59445	-0.286226
OC_feas_161	Control	Scrape	0	-2.37118	-4.18689	-5.82464	-5.83259	-1.03433	-7.11711	0.133492	-13.2877	-4.74946
OC_feas_162	Control	Scrape	0	-1.12919	-3.35425	-1.35268	-1.33444	-1.45679	-5.32527	-1.16262	-0.463018	-0.330818
OC_feas_163	Control	Scrape	0	-1.1655	-3.87042	-2.41685	-1.97717	-1.29347	-9.72368	-1.99267	-2.11185	-4.57036
OC_feas_164	Control	Scrape	0	-4.71918	-4.6834	-3.46386	-3.43792	-1.69594	-12.0467	-1.37775	-2.08543	-3.55621
OC_feas_75	Control	Full void	0	-3.31486	-5.35062	-5.59978	-1.52258	-0.123456	-4.94657	1.39202	-2.57565	-0.688006
OC_feas_75	Control	Supernatant	0	-7.25977	-13.2877	-13.2877	-0.659287	1.03419	-13.2877	1.90513	-3.26127	0.520794
OC_feas_75	Control	Sediment	0	-3.12818	-6.44193	-5.62947	-0.665788	-0.179318	-11.523	1.1109	-5.80348	-1.39533
OC_feas_76	Control	Full void	0	-5.76704	-5.8239	-4.3326	-1.30124	-1.2254	-5.79895	0.155378	-2.96586	-3.20762
OC_feas_76	Control	Supernatant	0	-3.96344	-3.9009	-5.43703	-1.27914	-1.21662	-4.44735	0.136043	-0.94398	-2.26166
OC_feas_76	Control	Sediment	0	-4.88143	-5.1118	-7.23548	-1.9273	-1.52077	-4.77019	0.50755	-2.38339	-2.21923
OC_feas_77	Control	Full void	0	-4.22685	-4.35338	-4.75585	-3.14875	-3.20582	-6.43882	-1.06545	-3.28402	-3.08922
OC_feas_77	Control	Supernatant	0	-4.13904	-3.38519	-3.7826	-2.32707	-5.15074	-7.41862	-2.90687	-2.83627	-2.98423
OC_feas_77	Control	Sediment	0	-5.44191	-5.21782	-3.53961	-2.72814	-2.57945	-5.91152	-0.285819	-4.91359	-2.19827
OC_feas_78	Control	Full void	0	-4.64657	-8.1642	-13.2877	-1.99533	-2.71745	-6.2544	-1.57676	-7.81088	-2.61968
OC_feas_78	Control	Supernatant	0	-4.70766	-7.26427	-13.2877	-3.63033	-2.88859	-11.2606	-1.45444	-13.2877	-2.35437
OC_feas_78	Control	Sediment	0	-3.01109	-4.91103	-11.3409	-2.30728	-3.19305	-8.37336	-0.144686	-3.30945	-1.73471
OC_feas_79	Control	Full void	0	-3.61615	-1.92453	-1.81559	1.46558	0.215086	-4.87662	0.332531	-0.963258	0.47619
OC_feas_79	Control	Supernatant	0	-2.20929	-2.80551	-3.01232	1.49807	0.038957	-2.48705	1.05099	-1.60313	-0.057322
OC_feas_79	Control	Sediment	0	0.157038	-2.82265	-1.32806	1.52583	-0.296816	-2.59801	0.232015	-0.452428	1.30048
OC_feas_80	Control	Full void	0	-3.87283	-3.40116	-3.11767	-2.25433	-1.33865	-5.68306	-0.897974	-2.18583	-2.13077
OC_feas_80	Control	Supernatant	0	-3.86762	-5.29351	-4.23322	-2.95262	-2.59105	-5.22294	-1.73228	-3.66367	-3.43801
OC_feas_80	Control	Sediment	0	-2.80251	-3.57401	-3.32319	-1.88857	-1.15584	-5.3482	-0.143433	-3.45278	-2.1163
OC_feas_81	Control	Full void	0	-3.19813	-4.93209	-4.08194	-1.88769	0.528281	-5.20231	1.38309	-2.44693	-0.404867
OC_feas_81	Control	Supernatant	0	ND	ND	ND	-0.098955	0.134718	-6.4196	0.624279	-13.2877	-0.800791
OC_feas_81	Control	Sediment	0	-3.30404	-5.6055	-5.25302	-1.07664	0.488655	-6.15974	1.87482	-4.04405	-0.759964
OC_feas_82	Control	Full void	0	-3.06388	-10.2544	-11.7971	-2.94906	-1.52538	-8.8482	0.861591	-5.58917	-1.04035
OC_feas_82	Control	Supernatant	0	-2.27366	-5.7008	-2.32483	-0.956045	0.206615	-6.45107	0.667505	-2.25503	-0.303153
OC_feas_82	Control	Sediment	0	-10.2453	-10.1798	-13.2877	-3.51087	-2.92764	-13.2877	0.701413	-6.78215	-1.44686
OC_feas_83	Control	Full void	0	-4.22916	-5.11774	-4.80861	-1.39544	-0.973628	-4.61558	-0.337701	-3.00359	-3.18239
OC_feas_83	Control	Supernatant	0	-4.92015	-10.0498	-6.87672	-1.03815	-2.1	-4.48278	-0.260609	-4.43784	-1.56654
OC_feas_83	Control	Sediment	0	-5.31077	-4.9253	-4.15456	-2.60283	-1.44896	-7.63401	0.48012	-3.82088	-2.1868
OC_feas_84	Control	Full void	0	-1.305	-2.97752	-2.49743	-0.413071	1.88786	-3.8562	1.69639	-0.585	0.096235
OC_feas_84	Control	Supernatant	0	-1.12413	-2.25346	-0.978123	-0.198151	3.18968	-2.28791	0.945157	0.61761	0.386028
OC_feas_84	Control	Sediment	0	-1.96209	-4.43387	-1.48253	0.29348	0.476323	-3.08034	1.98847	-0.679412	-0.191714
OC_feas_85	Control	ZAS	0	-0.34892	-2.51593	-0.586341	-13.2877	-0.959081	-3.75972	0.398818	0.675017	0.0140705
OC_feas_86	Control	ZAS	0	-5.29524	-2.79709	-1.34596	-1.49934	-0.588717	-13.2877	0.579233	-2.4406	-0.965092
OC_feas_87	Control	ZAS	0	-4.70613	-4.39018	-2.46732	-1.18978	-3.08816	-13.2877	-0.245221	-13.2877	-2.15193
OC_feas_88	Control	ZAS	0	-13.2877	-7.54553	-13.2877	-13.2877	-3.25988	-13.2877	-1.1183	-13.2877	-5.70359
OC_feas_89	Control	ZAS	0	-2.01504	-2.11219	-0.947802	-1.87651	-0.934016	-8.06001	1.13538	-0.0482725	-0.378289
OC_feas_90	Control	ZAS	0	-1.48629	-2.06346	0.358198	-2.22765	-1.21497	-3.03297	-1.05654	1.78644	-1.18413
OC_feas_91	Control	ZAS	0	0.120603	-1.76342	0.947043	-0.312361	-0.216509	-2.16639	0.234851	0.864646	-0.249886
OC_feas_92	Control	ZAS	0	-6.21841	-7.09085	-3.56265	-3.09737	-1.01874	-13.2877	-0.209012	-13.2877	-1.96618
OC_feas_93	Control	ZAS	0	-13.2877	-5.618	-3.09771	-13.2877	-2.27477	-13.2877	-0.563568	-0.764029	-2.36974
OC_feas_94	Control	ZAS	0	-1.07001	-3.65528	-5.8265	-0.945567	-0.467995	-7.83792	1.12507	-0.877121	-0.604366
OC_feas_95	Control	ZAS	0	-0.644037	-1.66169	0.520027	-1.71308	-0.61704	-4.51768	-0.223266	0.466594	-0.00223764
OC_feas_96	Control	ZAS	0	0.475896	-1.01518	-0.209626	-1.21007	-0.410155	-3.58502	0.699819	1.44332	0.0975986
OC_feas_97	Control	ZAS	0	-0.604004	-2.72997	-1.76203	-0.961833	-2.18965	-9.63038	-0.318736	-0.98986	-1.53664
OC_feas_98	Control	ZAS	0	-2.06013	-4.82787	-4.41018	-2.58262	-0.782657	-13.2877	-0.741832	-3.26293	-1.69952
OC_feas_99	Control	ZAS	0	-3.0882	-5.87041	-4.73775	-0.351172	-0.305859	-13.2877	0.0359323	-2.73803	-0.593629
OC_feas_100	Control	ZAS	0	-3.31716	-3.89931	-1.15246	-0.437789	-1.23629	-4.4786	-0.631948	-1.71744	-2.24854
OC_feas_101	Control	ZAS	0	0.0218994	-3.33857	0.883555	-0.933705	-1.30837	-2.37041	-0.462079	0.0877156	-1.81098
OC_feas_102	Control	ZAS	0	-3.66556	-13.2877	-13.2877	-1.40838	-0.436601	-13.2877	0.387668	-2.79651	-0.410094
OC_feas_103	Control	ZAS	0	-1.72034	-2.77139	-0.882112	-2.02919	-1.78265	-6.60491	-0.444269	-0.811882	-2.22336
OC_feas_104	Control	ZAS	0	-1.78272	-6.55846	-13.2877	-1.17541	-3.59147	-13.2877	2.04489	-5.76111	-4.48421
OC_feas_105	Control	ZAS	0	-1.30861	-2.8777	-2.97224	-1.65949	-0.766043	-6.37806	0.716974	-1.72294	-2.4398
OC_feas_106	Control	ZAS	0	-5.03193	-3.7098	-3.25055	-2.37324	-3.88365	-13.2877	-1.42203	-7.94161	-2.87428
OC_feas_107	Control	ZAS	0	-2.45513	-1.85948	-0.00971179	-1.44539	-1.44921	-5.97936	-0.440438	-2.27293	-1.89072
OC_feas_108	Control	ZAS	0	-3.83854	-3.93196	-6.27332	-9.47179	-2.62051	-7.00805	-2.41342	-4.04356	-3.87469
OC_feas_109	Control	ZAS	0	-5.07189	-10.2434	-13.2877	-3.4812	-5.23468	-13.2877	-2.92193	-7.28228	-5.22015
OC_feas_110	Control	ZAS	0	-5.42435	-1.15927	-2.36414	-3.64688	-0.925255	-5.54364	0.714926	-2.47867	-1.11046
OC_feas_111	Control	ZAS	0	-1.76176	-4.15671	-3.42033	-1.58942	-1.01402	-9.62222	-0.265593	0.761117	0.279954
OC_feas_112	Control	ZAS	0	-1.63151	-4.22206	-2.45274	-2.20964	-2.61324	-4.46315	-2.37642	-1.2861	-3.18346
OC_feas_113	Control	ZAS	0	-1.62964	-2.07876	-1.04983	-3.51962	-1.39064	-3.02539	-1.15945	-0.776042	-1.5057
OC_feas_114	Control	ZAS	0	-0.123397	-0.715656	0.741206	1.33176	1.01878	-3.4632	0.0483994	0.358343	1.21059
OC_feas_115	Control	ZAS	0	-7.48421	-5.0201	-7.80211	-2.97967	-1.1612	-8.55021	0.520982	-2.63234	-0.773273
OC_feas_116	Control	ZAS	0	-2.84217	-4.5592	-2.33454	-1.71432	-0.190492	-5.94101	0.43619	-0.727065	-0.381352
OC_feas_117	Control	ZAS	0	0.301202	-1.60217	-0.219865	-0.954682	-1.17713	-6.03867	-0.561411	0.0804417	-0.880691
OC_feas_118	Control	ZAS	0	-3.10601	-3.4187	-3.08308	-0.392862	-1.07448	-4.50075	0.0320073	-1.75966	-0.109515
OC_feas_119	Control	ZAS	0	-5.64332	-3.52537	-5.7623	-3.36717	-3.36405	-13.2877	-1.2929	-4.29152	-3.14038
OC_feas_120	Control	ZAS	0	-1.40004	-3.97596	-5.65081	-9.98123	-1.32262	-7.046	-0.972257	-2.31238	-2.20738
OC_feas_121	Control	ZAS	0	-0.0601789	-1.78636	-0.707726	-1.77979	-1.6449	-3.59688	-0.0178286	0.65363	-0.551846
OC_feas_122	Control	ZAS	0	-3.50165	-10.6081	-13.2877	-1.39434	-0.567041	-5.62815	0.793724	-2.31144	-1.02826
OC_feas_123	Control	ZAS	0	-3.28537	-4.83663	-3.31079	-0.801727	0.0450943	-4.61251	-0.00720387	-2.18068	-0.948808
OC_feas_124	Control	ZAS	0	-3.04846	-6.78367	-6.57704	-0.615894	-0.666885	-6.54591	1.43694	-1.25085	-0.871655
OC_feas_27	Malignant	ZAS	0	1.91973	-1.05228	3.74414	1.64201	0.448508	-3.8633	0.0860964	1.03187	0.576143
OC_feas_27	Malignant	Scrape	0	4.2096	-3.24678	5.66167	3.92446	-2.62163	-5.24245	0.425694	-4.73016	4.08345
OC_feas_27	Malignant	Full void	0	4.52419	-3.11445	5.92788	4.85834	-0.082626	-3.45847	1.855	-0.411967	4.40015
OC_feas_27	Malignant	Supernatant	0	5.74107	-13.2877	6.7468	4.94799	0.338522	-13.2877	1.58847	-13.2877	5.25538
OC_feas_28	Malignant	ZAS	0	-3.87483	-3.08491	-2.1701	-13.2877	-1.83949	-13.2877	-0.130524	-1.69773	-1.80616
OC_feas_28	Malignant	Sediment	0	ND	ND	ND	-0.499544	0.152712	-3.6054	-0.490156	-2.6968	-0.703031
OC_feas_28	Malignant	Supernatant	0	ND	ND	ND	-0.316551	1.15608	-4.28408	-0.455468	-3.92231	-1.08483
OC_feas_28	Malignant	Full void	0	-3.15915	-2.42874	-3.97955	-0.0926938	-0.360149	-5.87232	-0.522883	-4.94716	-1.3581
OC_feas_29	Malignant	ZAS	0	-6.314	-13.2877	-1.39565	-1.15945	-0.799372	-13.2877	-0.830008	-6.31209	-1.55071
OC_feas_29	Malignant	Scrape	0	-3.52588	-6.38735	-0.417904	-0.91344	-0.357237	-5.32967	-0.363128	-4.29869	-1.76999
OC_feas_29	Malignant	Sediment	0	-0.83416	-2.67169	0.872716	-0.285827	-0.150566	-7.04366	0.335714	-3.31692	-0.663912
OC_feas_29	Malignant	Supernatant	0	1.33655	-0.646163	3.86284	2.23846	1.35647	-13.2877	0.722713	-0.53246	1.10506
OC_feas_29	Malignant	Full void	0	0.410326	-1.31117	3.29594	1.75014	1.22469	-6.31392	0.15094	-4.63155	0.534833
OC_feas_30	Malignant	ZAS	0	-1.37341	-7.50568	-3.22401	-4.34726	-0.957846	-5.38721	-0.859159	-6.68088	-2.69118
OC_feas_30	Malignant	Scrape	0	-1.62582	-4.03857	-1.91969	0.0774627	-1.40135	-8.63091	-0.533686	-1.23713	-0.673081
OC_feas_30	Malignant	Sediment	0	-2.9282	-5.56552	-4.31758	-0.808858	-1.43573	-6.69473	0.598137	-2.4999	-1.36032
OC_feas_1	Malignant	ZAS	0	-3.10944	-2.91934	-5.20689	-10.0611	-1.74101	-4.99384	-1.59451	-3.02354	-6.27427
OC_feas_1	Malignant	Scrape	0	-1.85381	-2.4227	-3.0503	-0.669395	-0.483265	-2.69872	0.418226	-0.692064	-3.28546
OC_feas_1	Malignant	Sediment	0	-0.741561	-9.52797	-13.2877	-0.559388	-1.31832	-1.90795	0.159788	-4.54413	-3.92959
OC_feas_1	Malignant	Full void	0	1.42825	-11.6144	-13.2877	2.2552	0.201873	1.25383	1.5445	-0.719285	-1.80388
OC_feas_1	Malignant	Supernatant	0	2.72399	-7.70476	-13.2877	2.12238	0.808255	1.62389	1.39383	0.114742	-1.0501
OC_feas_2	Malignant	ZAS	0	-2.84939	-6.52249	-3.25415	-0.588995	-1.47656	-7.23729	-0.312693	-4.3881	-2.37393
OC_feas_2	Malignant	Scrape	0	-4.21023	-6.83425	-3.66185	-0.297832	-2.3937	-6.93895	0.464294	-2.18369	-2.6816
OC_feas_2	Malignant	Full void	0	-5.37772	-13.2877	-13.2877	-2.45506	1.11267	-13.2877	1.5842	-13.2877	-2.93597
OC_feas_2	Malignant	Sediment	0	-3.18714	-13.2877	-7.59536	1.63521	1.59617	-13.2877	0.158609	-2.25028	0.0423365
OC_feas_2	Malignant	Supernatant	0	-3.86094	-13.2877	-13.2877	-13.2877	1.4158	-13.2877	-0.52421	-13.2877	-13.2877
OC_feas_3	Malignant	ZAS	0	-1.29931	-2.76484	-0.286027	1.73676	-0.0627058	-3.35999	1.15878	0.610574	0.0870634
OC_feas_3	Malignant	Scrape	0	-2.0439	-3.83418	-2.36434	1.35683	-1.13235	-3.57875	-1.02476	-0.0346326	-0.481465
OC_feas_3	Malignant	Full void	0	-1.79622	-4.21201	-1.77193	0.870213	-0.0880118	-5.84623	1.00502	-0.339447	-1.08886
OC_feas_3	Malignant	Sediment	0	-1.88098	-3.54762	-4.97868	1.22282	-0.890302	-4.61761	1.55906	-0.105088	-0.468768
OC_feas_3	Malignant	Supernatant	0	-1.39502	-9.3475	-1.40979	-2.39176	-1.66246	-13.2877	0.317785	-1.03582	-0.910434
OC_feas_9	Malignant	ZAS	0	-0.10829	-5.506	-0.0749955	-0.173021	-0.424283	-6.73122	-0.744946	-1.8221	-3.71606
OC_feas_9	Malignant	Scrape	0	2.41179	-2.81905	1.96387	0.797055	1.51265	-2.95217	0.260113	2.30301	1.09147
OC_feas_9	Malignant	Supernatant	0	-13.2877	-4.9724	-13.2877	0.460808	-0.514551	-13.2877	1.28766	-13.2877	-13.2877
OC_feas_9	Malignant	Full void	0	-1.11231	-3.73391	-1.67136	2.44422	0.352471	-5.79174	0.759563	-1.3675	-1.37529
OC_feas_9	Malignant	Sediment	0	-1.67568	-5.71853	-3.47454	2.24374	0.640763	-2.4379	0.530986	-0.40139	-0.271886
OC_feas_35	Malignant	ZAS	0	-3.52841	-4.68315	-5.14153	-6.96658	-1.94663	-13.2877	-1.44821	-2.94472	-3.26887
OC_feas_35	Malignant	Scrape	0	-2.1124	-13.2877	-4.30267	-5.24191	-5.41949	-13.2877	-2.31051	-3.43947	-3.26579
OC_feas_35	Malignant	Supernatant	0	-2.17194	-13.2877	-13.2877	-13.2877	-2.47692	-13.2877	-0.470877	-13.2877	-13.2877
OC_feas_4	Malignant	ZAS	0	-3.42455	-4.15253	-3.0848	-0.988418	-0.174401	-6.96792	1.04415	-3.09513	-2.1444
OC_feas_4	Malignant	Scrape	0	-3.67586	-3.89323	-3.51164	-1.30581	-0.820799	-7.57875	0.759094	-1.57445	-1.58799
OC_feas_4	Malignant	Full void	0	-4.39734	-9.51619	-11.851	-0.468297	-1.34988	-6.0467	0.99354	-3.10827	-3.34029
OC_feas_4	Malignant	Supernatant	0	-13.2877	-13.2877	-13.2877	-0.0400947	0.302972	-13.2877	0.664322	-4.42505	-3.48306
OC_feas_4	Malignant	Sediment	0	-5.08622	-4.93805	-4.05906	-0.436719	-0.0511294	-3.47857	1.07228	-2.65258	-3.35785
OC_feas_10	Malignant	ZAS	0	-13.2877	-13.2877	-13.2877	-1.48711	-1.93977	-9.19575	0.180309	-4.90976	-2.35336
OC_feas_10	Malignant	Scrape	0	-4.08294	-5.89065	-3.46302	-1.51287	-0.873816	-8.15115	0.656775	-13.2877	-1.70285
OC_feas_10	Malignant	Full void	0	-5.0061	-3.74739	-3.94309	0.967344	0.208484	-4.17381	0.516237	-3.65144	-1.48833
OC_feas_10	Malignant	Supernatant	0	-1.31829	-1.02891	-3.26039	-13.2877	-0.57901	-13.2877	1.48342	-13.2877	-0.270631
OC_feas_10	Malignant	Sediment	0	-0.970094	-3.58726	-5.56572	-0.123885	-0.67187	-4.13178	1.12893	-2.16962	0.00423716
OC_feas_5	Malignant	ZAS	0	-3.61902	-6.3288	-6.36879	-0.00543594	0.805972	-13.2877	1.63888	-1.47895	-0.435464
OC_feas_5	Malignant	Scrape	0	-2.00655	-2.71025	-1.46306	0.759422	0.108325	-3.40988	1.34156	-1.67476	0.0350111
OC_feas_5	Malignant	Full void	0	-1.22572	-3.81688	-3.43446	1.52671	0.0354974	-4.80578	2.59735	-1.12931	0.342601
OC_feas_5	Malignant	Supernatant	0	-0.106437	-13.2877	-1.87739	-13.2877	1.9697	-13.2877	0.583392	-1.81203	0.668321
OC_feas_5	Malignant	Sediment	0	-2.7307	-3.91088	-3.80187	-0.186903	0.592494	-13.2877	0.836429	-2.26034	-0.588324
OC_feas_11	Malignant	Supernatant	0	-2.03637	-13.2877	1.76818	7.27806	4.59791	-6.54208	5.92391	-3.48857	-3.88358
OC_feas_11	Malignant	Sediment	0	-1.46814	-11.1042	0.645123	6.02203	3.12742	-5.53387	4.24156	-6.23178	-3.41178
OC_feas_11	Malignant	ZAS	0	-1.16871	-4.97388	0.875771	7.00937	4.24136	-3.62873	4.72898	-2.21016	-2.90097
OC_feas_11	Malignant	Scrape	0	-4.97988	-4.86109	-1.54527	7.40639	2.79556	-13.2877	4.67483	-13.2877	-3.74493
OC_feas_11	Malignant	Full void	0	-0.610457	-4.52124	2.21642	8.04405	5.12646	-5.30342	5.80149	-5.38807	-4.38236
OC_feas_6	Malignant	ZAS	0	-3.16515	-13.2877	-5.41058	-13.2877	0.591353	-13.2877	-1.58084	-13.2877	-1.94122
OC_feas_6	Malignant	Scrape	0	-3.97625	-4.23695	-4.87571	0.0657489	-0.461275	-9.43332	-1.71169	-3.078	-2.96051
OC_feas_6	Malignant	Full void	0	-1.22221	-3.99741	-5.20255	1.21801	0.486908	-4.85862	1.10009	-1.01822	-0.0472942
OC_feas_6	Malignant	Supernatant	0	-13.2877	-13.2877	-13.2877	-13.2877	0.807368	-13.2877	1.97352	0.384476	-0.506368
OC_feas_6	Malignant	Sediment	1	ND	ND	ND	ND	ND	ND	ND	ND	ND
OC_feas_12	Malignant	Sediment	0	2.71599	-1.41435	0.40457	3.1143	1.51767	-6.92349	2.26311	-0.237844	1.83905
OC_feas_12	Malignant	ZAS	0	2.18891	-4.17567	-0.786567	2.75002	1.71835	-10.0562	1.56065	-0.778597	1.43769
OC_feas_12	Malignant	Scrape	0	6.14106	-0.650944	4.38607	6.80051	4.89816	-13.2877	4.53064	-4.0298	4.97255
OC_feas_12	Malignant	Supernatant	0	3.94757	-2.34963	1.05475	4.08994	2.45543	-6.72809	3.50845	-3.43258	2.76278
OC_feas_12	Malignant	Full void	0	3.42339	-2.93706	0.626246	3.63082	2.16943	-5.41291	2.59414	-1.73445	2.42239
OC_feas_7	Malignant	ZAS	0	-0.298424	-1.54982	-0.607793	-0.161601	0.199877	-4.16266	0.864646	0.521425	0.754783
OC_feas_7	Malignant	Scrape	0	-3.1444	-5.0358	-4.28075	-0.506595	-0.329826	-6.65135	0.451011	-1.89874	0.0866724
OC_feas_7	Malignant	Sediment	0	-3.24105	-3.79137	-5.18002	-0.584699	-1.16032	-5.7226	1.13398	-3.37782	-1.05132
OC_feas_7	Malignant	Full void	0	-3.48846	-9.88896	-4.42251	-0.29361	-0.736604	-5.7603	1.04432	-3.6519	-0.868812
OC_feas_7	Malignant	Supernatant	0	-13.2877	-3.02648	-13.2877	0.946793	-0.365867	-13.2877	1.32918	0.484482	0.466531
OC_feas_8	Malignant	Sediment	0	-5.97027	-7.51627	-11.5748	-2.15671	-2.42121	-6.49272	0.523883	-6.60999	-2.40471
OC_feas_8	Malignant	Full void	0	-5.35028	-5.77157	-8.41525	-1.71664	-2.31664	-7.85864	1.10895	-13.2877	-1.72956
OC_feas_8	Malignant	ZAS	0	-4.45154	-5.47981	-8.36716	-1.37015	-2.28684	-10.3125	0.026734	-3.8903	-1.61852
OC_feas_8	Malignant	Scrape	0	-3.30453	-4.92704	-3.72676	-2.19185	-1.4744	-9.06365	1.03583	-13.2877	-2.02917
OC_feas_8	Malignant	Supernatant	0	-7.66164	-7.78311	-13.2877	-3.00036	-1.272	-13.2877	-1.09874	-4.85872	-2.17259
OC_feas_13	Malignant	Sediment	0	-5.21648	-6.994	-6.78906	-1.62769	-0.994858	-7.32532	-0.34727	-4.19167	-2.54061
OC_feas_13	Malignant	ZAS	0	-13.2877	-5.8065	-8.76714	-3.07759	-1.34012	-13.2877	-1.17996	-13.2877	-3.13807
OC_feas_13	Malignant	Full void	0	-5.47575	-5.13533	-12.2833	-0.95804	-0.315509	-5.45969	-0.438582	-4.30804	-2.38764
OC_feas_13	Malignant	Supernatant	0	-1.55745	-13.2877	-13.2877	-2.53756	1.06189	-13.2877	-0.574269	-13.2877	-1.23038
OC_feas_14	Malignant	Sediment	0	-2.88824	-11.0197	-13.2877	-1.23811	-1.75825	-6.76569	0.525565	-4.26855	-2.64769
OC_feas_14	Malignant	Supernatant	0	-13.2877	-13.2877	-13.2877	-13.2877	1.22986	-13.2877	1.72678	-13.2877	-13.2877
OC_feas_14	Malignant	ZAS	0	-11.0336	-5.24707	-7.91972	-3.21477	-2.09832	-7.67211	-0.074	-3.67342	-7.54276
OC_feas_14	Malignant	Scrape	0	-7.69209	-6.01401	-3.31958	-13.2877	-3.45026	-13.2877	0.984313	-13.2877	-4.12147
OC_feas_14	Malignant	Full void	0	-4.41826	-7.86689	-13.2877	-1.74787	-2.0314	-5.63512	0.80387	-4.89852	-3.12222
OC_feas_15	Malignant	Supernatant	0	-2.34493	-8.22419	-6.16442	-0.166121	-0.69911	-13.2877	-0.103307	-13.2877	0.312525
OC_feas_15	Malignant	ZAS	0	-4.88223	-4.46426	-6.11135	0.280875	-2.41934	-6.60134	-0.772937	-2.40526	-1.9201
OC_feas_15	Malignant	Scrape	0	-5.49435	-9.69718	-3.87481	-0.710795	-4.0432	-13.2877	0.281226	-5.75218	-2.12729
OC_feas_15	Malignant	Sediment	0	-2.66458	-4.28949	-4.44175	1.26741	-0.0896023	-4.74947	-0.193593	-1.64718	0.288767
OC_feas_15	Malignant	Full void	0	-3.35691	-3.92821	-5.4798	1.00281	-0.798461	-10.9907	-0.478801	-2.05917	0.286082
OC_feas_16	Malignant	Sediment	0	-5.27171	-9.03859	-7.25727	-1.18463	-2.70521	-6.11558	0.422385	-5.75229	-2.83737
OC_feas_16	Malignant	Full void	0	-5.21225	-5.2229	-10.4657	-2.31041	-3.1439	-13.2877	0.913826	-3.49718	-1.98184
OC_feas_16	Malignant	Supernatant	0	-4.23538	-5.94751	-7.47784	-3.4373	-3.04769	-5.5702	-0.305737	-13.2877	-2.91555
OC_feas_16	Malignant	ZAS	0	-6.48735	-5.38909	-6.44135	-1.94188	-2.93067	-8.49313	-0.703281	-4.66468	-4.97204
OC_feas_16	Malignant	Scrape	0	-3.97503	-4.45196	-3.23161	-0.921991	-0.775224	-4.86728	-0.217426	-1.79984	-1.34854
OC_feas_17	Malignant	Supernatant	0	-4.8508	-3.31451	-2.65194	-0.284046	1.17832	-13.2877	1.77412	0.872491	0.195013
OC_feas_17	Malignant	ZAS	0	-13.2877	-7.09119	-6.91757	-1.80931	-0.711977	-3.87624	0.534579	-1.70604	-1.42371
OC_feas_17	Malignant	Full void	0	-2.10514	-6.05008	-1.86676	0.338955	0.499742	-3.37881	1.60736	0.133196	0.559075
OC_feas_17	Malignant	Sediment	0	-1.62015	-4.45057	-0.463256	0.463789	0.86645	-3.59687	2.47164	0.819445	1.64891
OC_feas_18	Malignant	Sediment	0	-2.45737	-6.26565	-1.50665	-2.69354	-2.17258	-5.58506	-2.41884	-2.52037	-3.38311
OC_feas_18	Malignant	Full void	0	-3.24524	-6.46375	-1.02197	-2.08868	-1.65704	-5.01113	-1.72337	-1.05121	-1.10308
OC_feas_18	Malignant	Supernatant	0	-0.231531	-2.36399	0.527288	-0.0067042	0.318273	-2.51414	-0.990022	0.48589	-0.366664
OC_feas_19	Malignant	ZAS	0	-3.89546	-13.2877	-13.2877	-3.13059	-3.91413	-5.47555	-0.160256	-4.70536	-2.71844
OC_feas_19	Malignant	Scrape	0	-2.36922	-5.29208	-4.91163	-2.42875	-3.30538	-3.76059	0.385157	-2.08062	-1.56066
OC_feas_19	Malignant	Supernatant	0	-7.29491	-13.2877	-13.2877	-13.2877	-2.41368	-13.2877	-0.77965	-5.8241	-13.2877
OC_feas_19	Malignant	Sediment	0	-2.33427	-13.2877	-3.44772	-4.01448	-2.53919	-7.98717	0.375226	-0.868267	-0.414561
OC_feas_19	Malignant	Full void	0	-4.54025	-5.58106	-4.20448	-1.17681	-1.25921	-8.56886	-0.0983752	-3.82363	-1.27957
OC_feas_20	Malignant	ZAS	0	-2.85045	-3.56274	-3.36207	-2.82159	-1.75479	-4.66302	-0.333242	-1.27445	-3.25936
OC_feas_20	Malignant	Scrape	0	-2.1532	-3.56887	-2.68913	-1.76768	-0.221528	-4.20671	0.680455	-1.80052	-0.908912
OC_feas_20	Malignant	Supernatant	0	-2.8779	-4.51182	-4.14239	-3.63125	-1.38509	-13.2877	-0.570344	-2.07259	-2.97161
OC_feas_20	Malignant	Sediment	0	-5.13123	-4.38872	-4.19298	-1.79246	-1.33003	-6.2379	0.932281	-3.17118	-2.15527
OC_feas_20	Malignant	Full void	0	-1.75797	-4.6223	-2.66932	-1.49858	-1.42333	-6.00561	-0.0359294	-2.73811	-2.76618
OC_feas_21	Malignant	ZAS	0	-4.85402	-9.26473	-4.53476	-1.66553	-3.86777	-5.60737	-1.28232	-3.07407	-2.61577
OC_feas_21	Malignant	Scrape	0	-3.62049	-5.0167	-4.90536	-0.601549	-0.977064	-4.38492	0.327815	-4.32682	-1.29995
OC_feas_21	Malignant	Supernatant	0	-13.2877	-13.2877	-13.2877	1.05984	1.02115	-13.2877	-0.711956	-1.66182	-3.8607
OC_feas_21	Malignant	Sediment	0	-5.22836	-2.98685	-2.40728	-1.84906	-0.373468	-13.2877	-0.223788	-3.1743	-0.338185
OC_feas_21	Malignant	Full void	0	-8.96976	-13.2877	-13.2877	-13.2877	-1.98371	-13.2877	-1.81893	-1.76652	-3.35776
OC_feas_22	Malignant	ZAS	0	-2.92767	-5.82787	-4.92918	-1.11223	0.566147	-5.87008	-0.145558	-1.95886	-0.313545
OC_feas_22	Malignant	Scrape	0	-0.520175	-1.05194	0.128985	0.464762	1.97403	-4.04975	0.139984	1.57775	1.80971
OC_feas_22	Malignant	Supernatant	0	-0.906685	-3.8266	-4.34547	1.12628	0.938848	-4.87319	0.925728	-2.10146	1.15678
OC_feas_22	Malignant	Sediment	0	-0.994339	-3.87319	-3.6085	0.0986895	0.221783	-5.3528	0.0982108	-1.16613	0.159238
OC_feas_22	Malignant	Full void	0	-2.23792	-3.5817	-3.92147	-0.0509349	0.900733	-5.44786	1.05935	-1.77218	0.405701
OC_feas_23	Malignant	ZAS	0	-2.72011	-3.4354	-2.57721	-5.91547	-1.15082	-8.47009	-1.43592	-1.4916	-1.61693
OC_feas_23	Malignant	Supernatant	0	-2.43737	-4.71367	-9.088	-11.2484	-2.88307	-13.2877	-2.70721	-3.40954	-4.72373
OC_feas_23	Malignant	Sediment	0	-3.13304	-5.95378	-6.06137	-1.56293	-1.33197	-7.60644	-0.236492	-2.98395	-1.6135
OC_feas_23	Malignant	Full void	0	-7.22326	-6.62394	-7.85265	-3.20465	-2.32768	-5.94388	-1.67655	-3.43931	-3.23529
OC_feas_53	Malignant	ZAS	0	-4.33634	-7.54676	-13.2877	-2.7941	0.189278	-7.94973	0.17815	-4.91723	-1.63581
OC_feas_53	Malignant	Scrape	0	-2.798	-6.25291	-3.34903	-1.91417	-1.06676	-4.97109	-0.338566	-2.42761	-1.06088
OC_feas_53	Malignant	Supernatant	0	0.407007	-0.0705805	-2.95552	2.58804	2.99516	-13.2877	1.42933	-3.68257	-0.200541
OC_feas_53	Malignant	Sediment	0	-4.10024	-6.9868	-2.69904	-13.2877	-0.100793	-13.2877	1.01968	-13.2877	-0.629108
OC_feas_53	Malignant	Full void	0	-1.28137	-2.15725	-3.42927	0.260386	0.257399	-3.99294	0.589089	-4.93619	-0.654245
OC_feas_27	Malignant	Sediment	0	3.63204	-13.2877	4.4271	2.97875	1.57501	-13.2877	1.91619	-13.2877	3.9781
OC_feas_30	Malignant	Supernatant	0	-3.31345	-13.2877	-13.2877	0.0873819	0.0198644	-8.56649	-0.0142546	-4.93632	-3.6454
OC_feas_30	Malignant	Full void	0	-6.10939	-5.76501	-4.56648	-1.20376	-1.69767	-8.3779	0.340965	-2.22721	-1.8883
OC_feas_35	Malignant	Sediment	0	-2.51838	-6.97162	-3.11388	-1.68638	-1.78723	-8.85878	-0.104125	-3.58562	-1.85271
OC_feas_35	Malignant	Full void	1	ND	ND	ND	ND	ND	ND	ND	ND	ND
