# Supplementary material for: Molecular analysis for ovarian cancer detection in patient-friendly samples
Source: Commun Med (Lond). 2024 May 16;4:88. doi: 10.1038/s43856-024-00517-8 (PMC11099128; doi:10.1038/s43856-024-00517-8)
Supplement: Supplementary file 3 — Supplementary Data 2 [file 43856_2024_517_MOESM3_ESM.xlsx]

## Sheet: Blad1
Supplementary Data 2: Shallow whole-genome sequencing coverage and quality statistics per sample.
Sample ID	Sample type	Library preparation	Total number of sequenced reads	Total number of uniquely mapped non-duplicate reads	Total number of mapped bases	Median coverage per base	Percentage of targeted bases with coverage ≥ 10X
OC_feas_1	Urine supernatant	ThruPLEX Plasma-seq Kit (Takara Bio)	34443206	33229566	4600768397	1.0X	0.3%
OC_feas_2	Urine supernatant	ThruPLEX Plasma-seq Kit (Takara Bio)	4841322	4534802	438559552	0.0X	0.1%
OC_feas_3	Urine supernatant	ThruPLEX Plasma-seq Kit (Takara Bio)	8670936	8489020	551021318	1.0X	0.2%
OC_feas_4	Urine supernatant	ThruPLEX Plasma-seq Kit (Takara Bio)	6622584	4903274	313628741	9.0X	48.7%
OC_feas_5	Urine supernatant	ThruPLEX Plasma-seq Kit (Takara Bio)	3983596	3719015	212249544	0.0X	0.0%
OC_feas_6	Urine supernatant	ThruPLEX Plasma-seq Kit (Takara Bio)	38765800	37853097	2052308677	0.0X	0.1%
OC_feas_7	Urine supernatant	ThruPLEX Plasma-seq Kit (Takara Bio)	117445252	116737292	6597660157	0.0X	0.1%
OC_feas_8	Urine supernatant	ThruPLEX Plasma-seq Kit (Takara Bio)	39243440	33682508	1942114454	0.0X	0.1%
OC_feas_9	Urine supernatant	NEBNext® Enzymatic Methyl-seq (EM-seq) Kit	55213392	55133492	4817069501	2.0X	1.5%
OC_feas_10	Urine supernatant	NEBNext® Enzymatic Methyl-seq (EM-seq) Kit	36361574	36295918	3146361198	1.0X	0.3%
OC_feas_11	Urine supernatant	NEBNext® Enzymatic Methyl-seq (EM-seq) Kit	214080118	214025057	17885220140	7.0X	33.5%
OC_feas_12	Urine supernatant	NEBNext® Enzymatic Methyl-seq (EM-seq) Kit	153789314	153494635	12073110695	5.0X	16.5%
OC_feas_13	Urine supernatant	NEBNext® Enzymatic Methyl-seq (EM-seq) Kit	61933416	61703055	5195041255	2.0X	1.8%
OC_feas_14	Urine supernatant	NEBNext® Enzymatic Methyl-seq (EM-seq) Kit	41047082	40545733	3625729946	1.0X	0.6%
OC_feas_15	Urine supernatant	NEBNext® Enzymatic Methyl-seq (EM-seq) Kit	61948248	61749958	5148741517	2.0X	1.6%
OC_feas_16	Urine supernatant	NEBNext® Enzymatic Methyl-seq (EM-seq) Kit	102101482	101856451	8564737514	3.0X	7.3%
OC_feas_17	Urine supernatant	NEBNext® Enzymatic Methyl-seq (EM-seq) Kit	201244050	201125135	14932769622	6.0X	26.6%
OC_feas_18	Urine supernatant	NEBNext® Enzymatic Methyl-seq (EM-seq) Kit	182260894	182096275	13778672708	6.0X	22.2%
OC_feas_19	Urine supernatant	NEBNext® Enzymatic Methyl-seq (EM-seq) Kit	41249044	41097514	3636279625	1.7X	0.6%
OC_feas_20	Urine supernatant	NEBNext® Enzymatic Methyl-seq (EM-seq) Kit	152163250	152091965	12414842765	5.9X	17.0%
OC_feas_21	Urine supernatant	NEBNext® Enzymatic Methyl-seq (EM-seq) Kit	57461346	57378412	4707118763	2.2X	1.1%
OC_feas_22	Urine supernatant	NEBNext® Enzymatic Methyl-seq (EM-seq) Kit	50560614	50490796	4565501330	2.2X	1.3%
OC_feas_23	Urine supernatant	NEBNext® Enzymatic Methyl-seq (EM-seq) Kit	38128212	37980864	3460774777	1.7X	0.5%
OC_feas_24	Urine supernatant	NEBNext® Enzymatic Methyl-seq (EM-seq) Kit	106041952	105808160	9403139563	4.5X	8.9%
OC_feas_25	Urine supernatant	NEBNext® Enzymatic Methyl-seq (EM-seq) Kit	59473824	59277401	4954810846	2.4X	1.5%
OC_feas_1	FFPE tissue	KAPA HyperPlus Kit (Roche)	32540624	32514880	4669104304	0.0X	1.00%
OC_feas_11	FFPE tissue	KAPA HyperPlus Kit (Roche)	20940254	20925867	2839854003	0.0X	0.20%
OC_feas_12	FFPE tissue	KAPA HyperPlus Kit (Roche)	29984414	29963230	4444933783	1.0X	0.50%
OC_feas_22	FFPE tissue	KAPA HyperPlus Kit (Roche)	32486750	32461998	4744538232	1.0X	0.80%
Trimmed non-converted and enzymatically converted reads were mapped to the GRCh38 human genome assembly (GeneBank accession: GCA_000001405.28). Targeted bases are defined as whole-genome. FFPE = formalin-fixed paraffin-embedded
